# Supplementary material for: IL-14α as a Putative Biomarker for Stratification of Dry Eye in Primary Sjögren’s Syndrome
Source: Front Immunol. 2021 May 3;12:673658. doi: 10.3389/fimmu.2021.673658 (PMC8126710; doi:10.3389/fimmu.2021.673658)
Supplement: Supplementary file 3 [file DataSheet_3.xlsx]

## Sheet: Sheet1
SS patient	CA6 IgA		CA6 IgG		CA6 IgM		PSP IgA		PSP IgG		PSP IgM		SP1 IgA		SP1 IgG		SP1 IgM
1	12.2999		23.5262		9.78702		9.98649		16.2582		9.4377		6.53769		7.05543		11.5978
2	3.43162		11.5867		7.05071		1.51351		7.77681		6.22045		2.33668		3.36952		7.71333
3	5.62484		4.50554		7.89858		13.5169		4.40919		6.40256		4.10302		2.00924		3.36444
4	7.43664		8.5369		6.20284		13.5169		5.78118		3.54952		3.76884		1.96536		4.63111
5	8.7478		10.1845		16.2231		3.43919		4.99125		6.22045		4.34171		7.84527		9.14889
6	4.95734		4.15498		8.70791		15.0574		10.1882		6.22045		8.11307		3.58891		7.16444
7	22.4607		9.58856		5.35497		10.6926		7.02845		2.21406		10.1181		2.71132		5.34889
8	6.81681		11.1661		10.8276		15.0574		11.0197		9.55911		5.34422		6.61663		8.00889
9	4.50439		8.36162		11.8296		11.1419		20.8174		9.4377		5.15327		14.1201		11.0911
10	5.57716		3.52399		13.7951		5.1723		4.86652		20.6759		4.5804		2.88684		34.5128
11	4.0276		3.5941		8.09128		11.3345		5.19912		6.64537		5.82161		1.4388		6.48889
12	10.7742		8.74723		10.789		10.6926		25.1226		12.8371		4.67588		12.3649		6.36222
13	3.88457		4.04982		8.74645		11.6554		4.9081		9.61981		7.06281		1.52656		5.26444
14	5.41029		3.62915		28.5897		11.0135		36.8392		8.76997		3.19598		44.0882		13.5822
15	4.12296		4.43542		7.01217		8.57432		6.03063		5.91693		5.4397		7.23095		5.85556
16	4.31368		3.80443		6.81947		9.72973		3.16193		2.57827		3.57789		1.4388		3.23778
17	5.14806		14.8469		16.4158		7.86824		6.48796		7.49521		4.5804		2.18476		8.64222
18	3.45546		2.54244		11.5984		10.7568		4.15974		60.8072		5.91709		1.57044		12.8222
19	6.41154		2.68266		9.82556		36.7296		6.73742		7.19169		226.023		7.84527		4.96889
20	7.15056		5.13653		17.4564		13.1318		4.82495		8.16294		5.63065		1.30716		3.57556
21	4.38519		3.45387		5.70183		10.2432		6.40481		15.8115		10.691		6.66051		3.19556
22	4.83814		3.03321		9.97972		3.50338		4.20131		4.09585		3.62563		2.27252		5.13778
23	6.98369		2.26199		16.7241		21.5723		209.195		5.55272		23.6672		97.3695		6.36222
24	7.07905		5.2417		4.54564		11.9122		3.91028		2.82109		3.91206		2.00924		2.52
25	5.17189		4.47048		9.286		5.30068		5.03282		3.54952		7.34925		3.63279		2.68889
26	18.0526		6.47351		3.28964		15.4627		16.0717		6.30566		9.7657		9.3709		6.02724
27	28.6555		24.0271		18.8351		17.6179		8.73629		25.0718		8.2971		5.24385		11.572
28	5.01971		4.08278		3.77167		18.5821		6.57173		8.02642		15.7319		3.60861		2.40467
29	7.74113		5.43543		3.81184		5.42388		5.44937		2.79245		4.99275		3.33607		1.6284
30	3.32194		2.73013		4.85624		6.33134		9.57806		6.66415		5.22222		4.89344		4.65953
31	10.113		2.95033		20.7107		8.65672		4.40717		7.30943		5.54348		2.0123		3.88327
32	5.46912		5.02649		7.5074		8.88358		14.1076		6.87925		20.2405		4.42623		2.29377
33	7.26675		4.33444		5.8203		5.93433		5.32911		5.37358		4.21256		6.25615		4.65953
34	9.11432		7.70033		7.18605		6.89851		4.24684		7.81132		4.6256		2.86885		5.73152
35	5.21945		2.22682		13.1712		10.2448		4.52743		22.4402		9.58213		3.53074		7.35798
36	4.99474		2.73013		8.75264		6.44478		3.16456		3.15094		5.08454		2.32377		4.88132
37	9.6636		5.21523		16.2241		8.77015		6.01055		17.4189		4.48792		4.07582		17.1537
38	2.94744		2.6043		14.2558		10.4149		4.72785		4.6566		11.5097		2.67418		5.58366
39	13.8581		7.03974		6.30233		5.65075		6.49156		6.23396		4.76329		2.90779		2.29377
40	4.24573		3.17053		14.0148		6.78507		4.56751		5.66038		5.81884		3.02459		6.28599
41	10.9628		3.00867		10.7277		12.5739		7.44875		18.6295		5.3726		4.15166		10.4629
42	5.62751		15.6863		8.82353		14.7817		33.8372		1.31148		9.1726		14.0569		4.59961
43	9.7106		5.54419		5.55338		14.5141		5.32802		7.85246		5.06027		2.57583		12.875
44	2.30659		2.35009		11.1002		10.9014		5.97722		12.5246		3.08219		4.78199		7.97656
45	10.2006		6.36742		25.0856		6.75352		8.40091		13.1475		3.23836		2.84597		7.86523
46	5.46418		3.89775		8.90632		9.63028		4.15945		4.92459		2.45753		4.24171		7.04883
47	9.81948		6.30156		30.1711		13.3768		6.15034		9.59672		3.65479		2.98104		9.98047
48	6.11748		2.41594		4.80828		9.89789		4.37585		2.49508		4.07123		2.03555		6.34375
49	3.12321		3.43674		10.6035		5.6162		3.25057		5.67213		3.60274		4.64692		4.30273
50	22.4845		13.974		5.96732		16.1197		6.32346		13.023		8.18356		6.22275		7.38281
51	7.53295		6.96014		3.8976		7.02113		8.01139		1.12459		5.3726		8.24882		2.11328
52	22.3188		10.714		12.9216		14.8486		12.9886		17.0098		14.6384		12.436		6.30664
53	7.69628		4.06239		11.5142		7.75704		4.85194		3.11803		1.93699		2.08057		4.59961
54	7.80516		2.18544		12.1351		19.5986		5.45786		23.3023		4.17534		2.84597		9.3125
55	5.40974		8.07972		13.8322		17.3908		12.0364		18.5672		7.5589		8.29384		5.93555
56	4.2707		2.44702		15.019		8.37313		5.28903		21.1005		4.16667		99.0033		4.84436
57	5.62751		2.97574		20.3423		5.8838		11.2141		5.11148		3.13425		10.6801		6.64062
58	9.32951		2.15251		8.11983		14.7148		4.24601		10.7803		12.0877		12.0758		4.08008
59	37.7226		6.26863		6.05011		9.56338		5.41458		1.74754		7.03836		3.97156		3.52344
60	25.7557		13.974		11.39		14.0458		88.8205		1.80984		6.56986		5.99763		9.68359
61	19.8911		4.68804		9.32026		18.9965		69.5118		2.49508		12.7123		69.8842		4.30273
62	15.7536		7.91508		29.8289		20.212		5.28474		7.72787		12.9726		3.11611		6.71484
63	6.24467		9.44834		9.24746		21.0692		8.23414		6.22045		10.7864		11.9261		7.46
64	4.48055		22.4793		9.6714		4.40203		6.48796		5.2492		3.57789		5.25635		10.5
65	4.48055		14.3911		20.8333		4.33784		6.23851		4.33866		3.91206		3.28176		7.62889
